# Supplementary material for: The AMPK Activator A769662 Blocks Voltage-Gated Sodium Channels: Discovery of a Novel Pharmacophore with Potential Utility for Analgesic Development
Source: PLoS One. 2017 Jan 24;12(1):e0169882. doi: 10.1371/journal.pone.0169882 (PMC5261566; doi:10.1371/journal.pone.0169882)
Supplement: S1 Supporting Information — (ZIP) [file pone.0169882.s001.zip]

Archive with 12 entries (9 files):
- Raw Data/
- Raw Data/SFig1Data.pzf
- Raw Data/SFig2A-Cdata.pzf
- Raw Data/SFig2Ddata.pzf
- Raw Data/SFig3data.pzf
- Raw Data/SFig4data.pzf
- Raw Data/SFig5data.pzf
- Raw Data/SFig6data.xlsx
- __MACOSX/
- __MACOSX/Raw Data/
- __MACOSX/Raw Data/._SFig6data.xlsx
- Raw Data/SFig7data.pzf
