# Supplementary material for: The AMPK Activator A769662 Blocks Voltage-Gated Sodium Channels: Discovery of a Novel Pharmacophore with Potential Utility for Analgesic Development
Source: PLoS One. 2017 Jan 24;12(1):e0169882. doi: 10.1371/journal.pone.0169882 (PMC5261566; doi:10.1371/journal.pone.0169882)
Supplement: S1 Supporting Information — (ZIP) [file pone.0169882.s001.zip › Raw Data/SFig6data.xlsx]

## Sheet: WT
		Before	Drug	Wash out		Inhibition		Recovery
WT
		9.71	6.76	8.6		0.303811		0.885685
		8.69	5.07	6.96		0.416571		0.800921
		2.65	2.06	2.58		0.222642		0.973585
		2.42	2.01	2.08		0.169421		0.859504
		1.14	0.83	1.02		0.27193		0.894737
		8.43	6.48	7.41		0.231317		0.879004
		3.72	3.04	3.25		0.182796		0.873656
		2.73	1.84	1.97		0.326007		0.721612
		5.4	2.88	3.92		0.466667		0.725926
		4.83	3.43	3.77		0.289855		0.780538
					Mean	0.288102		0.839517
					sd	0.0960451		0.0803131
					n	10		10
					se	0.0303721		0.0253972

## Sheet: FAYA
		Before	Drug	Wash out		Inhibition		Recovery
FA/YA		3.07	1.82	2.71		0.407166		0.882736
		8.65	6.35	7.84		0.265896		0.906358
		2.33	1.17	1.51		0.497854		0.648069
		1.21	0.57	0.76		0.528926		0.628099
		3.15	1.94	2.58		0.384127		0.819048
		1.73	1.25	1.58		0.277457		0.913295
		2.69	1.96	2.65		0.271375		0.98513
		3.16	1.97	2.8		0.376582		0.886076
					Mean	0.376173		0.833601
					sd	0.101455		0.129084
					n	8		8
					se	0.0358698		0.0456381

## Sheet: Sheet3
		WT				FA/YA
	Inhibition		Recovery		Inhibition		Recovery
	0.303811		0.885685		0.407166		0.882736
	0.416571		0.800921		0.265896		0.906358
	0.222642		0.973585		0.497854		0.648069
	0.169421		0.859504		0.528926		0.628099
	0.27193		0.894737		0.384127		0.819048
	0.231317		0.879004		0.277457		0.913295
	0.182796		0.873656		0.271375		0.98513
	0.326007		0.721612		0.376582		0.886076
	0.466667		0.725926
	0.289855		0.780538
	0.288102		0.839517		0.376173		0.833601
	0.0960451		0.0803131		0.101455		0.129084
	10		10		8		8
	0.0303721		0.0253972		0.0358698		0.0456381
				P	0.0809166		0.911836
